# Supplementary material for: A Study on the Diagnostic and Prognostic Value of Extrachromosomal Circular DNA in Breast Cancer
Source: Genes (Basel). 2025 Jul 6;16(7):802. doi: 10.3390/genes16070802 (PMC12295733; doi:10.3390/genes16070802)
Supplement: Supplementary file 1 [file genes-16-00802-s001.zip]

Archive with 1 entries (1 files):
- genes-3729268-supplementary.pdf
